# Supplementary material for: Genomic Profiling in Glioma Patients to Explore Clinically Relevant Markers
Source: Int J Mol Sci. 2024 Dec 3;25(23):13004. doi: 10.3390/ijms252313004 (PMC11641329; doi:10.3390/ijms252313004)
Supplement: Supplementary file 1 [file ijms-25-13004-s001.zip]

Archive with 4 entries (4 files):
- Figure S1. BAF-analysis.pdf
- Table S1. Examples of somatic genetic alterations in glioma samples.xlsx
- Table S2_Frequency of genetic alterations in LGG and HGG groups.pdf
- Table S3. Median survival and 1-2-5-year survival.pdf
