# Supplementary material for: Genomic Profiling in Glioma Patients to Explore Clinically Relevant Markers
Source: Int J Mol Sci. 2024 Dec 3;25(23):13004. doi: 10.3390/ijms252313004 (PMC11641329; doi:10.3390/ijms252313004)
Supplement: Supplementary file 1 [file ijms-25-13004-s001.zip › Table S1. Examples of somatic genetic alterations in glioma samples.xlsx]

## Sheet: Лист1
Table S1.Examples of somatic genetic alterations in glioma samples (full data are available from the authors on request).
Sample	gene	Chr	gRCh38 coordinate	Nucleotide	Mutation type	Aminoacid	dbSNP	Pathogenicity
G1	MECOM	3	169116585	c.g1474A	missense	p.G429R		pathogenic
G1	OBSCN	1	228377170	c.C23158T	missense	p.L7720F		supporting
G1	VEgFA	6	43774345	c.C611A	missense	p.S204Y		supporting
G2	TERT	5	1295113	c.-124C>T			rs1242535815	likely pathogenic
G2	H3F3C	12	31791992	c.g175T	nonsense	p.E59X	rs768639345	uncertain
G2	EGFR	7			amplification
G2	TAF1L	9	32635374	c.206g>T	missense	p.Gly69Val	rs1264916296
G3	TP53	17	7673610	c.920-2A>g	splicing		rs397516439	pathogenic
G3	RB1	13	48367533	c.979A>T	nonsense	p.Lys327Ter		pathogenic
G3	PTEN	10			deletion
G3	PTEN	10	87961042	c.950_953del:*	deletion	p.T319	rs146650273	pathogenic
G3	TERT	5	1295113	c.-124C>T			rs1242535815	likely pathogenic
G4	IDH1	2	208248388	c.g395A	missense	p.R132H	rs121913500	pathogenic
G4	CIC	19	42294026	c.6853_6854del	frameshift	p.Leu2285GlyfsTer61		likely pathogenic
G5	NF1	17	31327839	c.5609g>A	missense	p.ArG1870Gln	rs786202112	pathogenic
G6	PTEN	10			deletion
G6	EGFR	7			amplification
G6	TERT	5	1295113	c.-124C>T			rs1242535815	likely pathogenic
G6	CDKN2A/B	9			loss
G7	TERT	5	1295113	c.-124C>T			rs1242535815	likely pathogenic
G7	EGFR	7			amplification
G7	EGFR	7	55154129	c.866C>T	missense	p.Ala289Val	rs149840192	likely pathogenic
G7	PTEN	10			deletion
G7	PBRM1	3	52634675	c.1228del	frameshift	p.His410IlefsTer28
G7	CDKN2A/B	9			loss			likely pathogenic
G9	TERT	5	1295135	c.-146C>T			rs1561215364	likely pathogenic
G9	PTEN	10	87961051	c.959T>A	nonsense	p.Leu320Ter	rs1114167667	pathogenic
G9	CDH11	16	64947696	c.1920dupC	frameshift	p.S641Lfs*22		likely pathogenic
G9	CDKN2A/B	9			loss
G10	PTEN	10			deletion
G10	EGFR	7			amplification
G10	CDKN2A/B	9			loss
G11	PTEN	10			deletion
G11	EGFR	7			amplification
G11	TP53	17	7675122	c.A373g	missense	p.K125E	rs879254249	pathogenic
G11	CDKN2A/B	9			loss
G13	TERT	5	1295113	c.-124C>T			rs1242535815	likely pathogenic
G13	PTEN	10			deletion
G13	PTEN	10	87864538	c.A588T	missense	p.L196F	rs2132145999	pathogenic
G13	TP53	17	7674954	c.C460T	missense	p.H154Y	rs876658468	pathogenic
G14	PTEN	10	87961047	c.955dup	frameshift	p.Thr319AsnfsTer6	rs786204892	pathogenic
G14	EGFR	7			amp
G15	TERT	5	1295113	c.-124C>T			rs1242535815	likely pathogenic
G15	NF1	17	31338738	c.6854dup	frameshift	p.Tyr2285Ter	rs876657715	pathogenic
G15	SOS1	2	39012319	c.2197A>T	missense	p.Ile733Phe	rs574088829	pathogenic
G16	TERT	5	1295113	c.-124C>T			rs1242535815	likely pathogenic
G16	EGFR	7			amplification
G16	PTEN	10	87864538	c.A588T	missense	p.L196F	rs2132145999	pathogenic
G16	TP53	17	7675076	c.A419g	missense	p.H140R	rs1057519991	conflicting
G17	TERT	5	1295113	c.-124C>T			rs1242535815	likely pathogenic
G17	PTEN	10			deletion
G17	PTEN	10	87961097	c.1524_1525del	frameshift	p.Y509LfsX6		no data
G17	PIK3Cg	7	106868327	c.A766T	nonsense	p.K256X	rs2116437234	pathogenic
G18	TERT	5	1295113	c.-124C>T			rs1242535815	likely pathogenic
G18	TP53	17	7674238	c.725g>A	missense	p.Cys242Tyr	rs121912655	pathogenic
G18	TP53	17	7674216	c.747g>C	missense	p.ArG249Ser	rs28934571	pathogenic
G18	PTEN	10			deletion
G18	RB1	13	48368549	c.1072C>T	nonsense	p.ArG358Ter	rs121913301	uncertain
G19	TERT	5	1295113	c.-124C>T			rs1242535815	likely pathogenic
G19	NF1	17	31340601	c.7018C>T	nonsense	p.Gln2340Ter	rs2069793099	pathogenic
G19	NF1	17	31229263	c.2648C>A	nonsense	p.Ser883Ter	rs2151429346	pathogenic
G20	TERT	5	1295113	c.-124C>T			rs1242535815	likely pathogenic
G20	PTEN	10			deletion
G20	RB1	13	48345164	c.465T>A	nonsense	p.Tyr155Ter		pathogenic
G22	TERT	5	1295113	c.-124C>T			rs1242535815	likely pathogenic
G22	PTEN	10			deletion
G22	EGFR	7	55154050	c.787A>C	missense	p.Thr263Pro	rs1057519829	likely pathogenic
G22	TP53	17	7675236	c.376-13_376del	splicing			likely pathogenic
G23	PTEN	10			deletion
G23	EGFR	7			amplification
G23	TERT	5	1295113	c.-124C>T			rs1242535815	likely pathogenic
G23	CDKN2A/B	9			loss
G24	TERT	5	1295113	c.-124C>T			rs1242535815	likely pathogenic
G24	PTEN	10			deletion
G24	PTEN	10	87961095	c.1003C>T	nonsense	p.ArG335Ter	rs121909231	pathogenic
G24	RB1	13	48345154	c.455T>A	nonsense	p.R508X		pathogenic
G24	TP53	17	7673803	c.700C>T	missense	p.ArG234Cys	rs121913343	pathogenic
G25	TERT	5	1295113	c.-124C>T			rs1242535815	likely pathogenic
G25	PTEN	10			deletion
G25	PTEN	10	87957852	c.635-1g>A	splicing		rs876661024	pathogenic
G25	TP53	17	7675232	c.380C>T	missense	p.Ser127Phe	rs730881999	pathogenic
G25	CREBBP	16	3738646	c.g4193A	missense	p.S1398N		pathogenic
G26	PTEN	10			deletion
G26	EGFR	7			amplification
G26	TERT	5	1295113	c.-124C>T			rs1242535815	likely pathogenic
G26	PIK3CA	7	179218304	c.A1634g	missense	p.E545G	rs121913274	pathogenic
G26	CDKN2A/B	9			loss
G27	PTEN	10			deletion
G27	EGFR	7			amplification
G27	TERT	5	1295135	c.-146C>T			rs1561215364	likely pathogenic
G27	PTEN	10	87925543	c.C195A	nonsense	p.Y65X	rs878853936	pathogenic
G27	CDKN2A/B	9			loss
G28	EGFR	7			amplification
G28	EGFR	7	55152636	c.g719T	missense	p.C240F		pathogenic
G30	TERT	5	1295135	c.-146C>T			rs1561215364	likely pathogenic
G30	TP53	17	7673823	c.797g>T	missense	p.Gly266Val	rs193920774	pathogenic
G30	PTEN	10			deletion
G30	PTEN	10	87961021	c.929A>g	missense	p.Asp310Gly	rs1564568473	likely pathogenic
G31	TERT	5	1295113	c.-124C>T			rs1242535815	likely pathogenic
G31	PTEN	10			deletion
G31	TP53	17	7670694	c.1015g>T	nonsense	p.Glu339Ter	rs17882252	pathogenic
G32	TERT	5	1295135	c.-146C>T			rs1561215364	likely pathogenic
G32	PTEN	10			deletion
G32	EGFR	7			amplification
G32	PTEN	10	87965286	c.1027-1g>C	splicing		rs1057517809	pathogenic
G32	EGFR	7	55173048	c.1985T>A	missense	p.Leu662Gln	rs2128952517	pathogenic
G32	MRE11	11	94490966	c.21-1g>A	splicing		rs1275867494	pathogenic
G32	LRP1B	2	140457607	c.9667_9670del	frameshift	p.Phe3223LysfsTer28		unsertain
G32	SOX9	17	72122749	c.462del	frameshift	p.Phe154LeufsTer29		likely pathogenic
G32	CDKN2A/B	9			loss
G34	PTEN	10	87925549	c.201dup	frameshift	p.Tyr68IlefsTer6	rs2132232362	pathogenic
G34	SPTA1
G34	KEL
G35	TERT	5	1295135	c.-146C>T			rs1561215364	likely pathogenic
G35	ATRX	x	77681633	c.3623_3624insC	frameshift	p.Glu1209ArGfsTer3		likely pathogenic
G35	PTEN	10			deletion
G35	EGFR	7			amplification
G35	RHEB	7	151490964	c.103T>C	missense	p.Tyr35His		pathogenic
G35-1	EGFR	7			amplification
G36	TERT	5	1295135	c.-146C>T			rs1561215364	likely pathogenic
G36	PTEN	10			deletion
G36	EGFR	7			amplification
G36	EGFR	7	55154129	c.866C>T	missense	p.Ala289Val	rs149840192	pathogenic
G37	TERT	5	1295113	c.-124C>T			rs1242535815	likely pathogenic
G37	PTEN	10			deletion
G37	TP53	17	7670684	c.1025g>C	missense	p.ArG342Pro	rs375338359	pathogenic
G37	PIK3R1	5	68293771	c.1365_1370del	deletion	p.Phe456_Gln457del		no data
G38	TERT	5	1295135	c.-146C>T			rs1561215364	likely pathogenic
G38	PTEN	10	87925550	c.202T>C	missense	p.Tyr68His	rs398123317	pathogenic
G39	TERT	5	1295135	c.-146C>T			rs1561215364	likely pathogenic
G39	PTEN	10			deletion
G39	TP53	17	7675088	c.524g>A	missense	p.ArG175His	rs28934578	pathogenic
G39	TP53	17	7676154	c.215C>g	missense	p.Pro72ArG	rs1042522	uncertain
G39	CDKN2A/B	9			loss
G40	TERT	5	1295113	c.-124C>T			rs1242535815	likely pathogenic
G40	PIK3R1	5	68295299	c.1721_1723del	deletion	p.ArG574del		likely pathogenic
G40	MTOR	1	11127790	c.6050T>C	missense	p.Ile2017Thr		pathogenic
G43	TERT	5	1295135	c.-146C>T			rs1561215364	likely pathogenic
G43	EGFR	7			amplification
G43	PTPN11	12	112489104	c.1528C>g	missense	p.Gln510Glu	rs397507549	pathogenic
G44	PTEN	10			deletion
G44	PTEN	10	87933148	c.389g>A	missense	p.ArG130Gln	rs121909229	pathogenic
G44	CDKN2A/B	9			loss
G45	TERT	5	1295113	c.-124C>T			rs1242535815	likely pathogenic
G45	PTEN	10			deletion
G45	EGFR	7			amplification
G45	LRP1B	2	140323992	c.12415C>T	nonsense	p.ArG4139Ter	rs1263766326	pathogenic
G45	SMC1A	x	53405340	c.1963g>A	missense	p.Gly655ArG		pathogenic
G45	CDKN2A/B	9			loss
G46	TERT	5	1295113	c.-124C>T			rs1242535815	likely pathogenic
G46	PTEN	10	87864472	c.3del	startloss	p.Met1Ilefs		likely pathogenic
G46	PTPN11	12	112450395	c.215C>A	missense	p.Ala72Asp	rs121918454	pathogenic
G47	TERT	5	1295135	c.-146C>T			rs1561215364	likely pathogenic
G47	PTEN	10			deletion
G47	PTEN	10	87864486	c.18_47dup	nonsense	p.Tyr16Ter		pathogenic
G47	TP53	17	7675238	c.376-2A>C	splicing		rs786202799	pathogenic
G47	RB1	13	48456207	c.1818T>g	nonsense	p.Tyr606Ter		pathogenic
G48	TERT	5	1295113	c.-124C>T			rs1242535815	likely pathogenic
G48	PTEN	10			deletion
G48	PTEN	10	87933147	c.388C>T	nonsense	p.ArG130Ter	rs121909224	likely pathogenic
G48	PIK3CA	7	179234297	c.3140A>g	missense	p.His1047ArG	rs121913279	pathogenic
G48	CDKN2A/B	9			loss
G49	TERT		TERT promoter	-146C>T			rs1561215364	likely pathogenic
G49	EGFR				amplification
G50	TERT	5		c.-124C>T			rs1242535815	likely pathogenic
G50	PTEN	10			deletion
G50	PDgFRA	4	54264975	c.685g>A	missense	p.Glu229Lys		uncertain
G50	CDKN2A/B	9			loss
G52	PTEN	10			deletion
G52	EGFR	7			amplification
G52	TERT	5	1295135	c.-146C>T			rs1561215364	likely pathogenic
G52	CDKN2A/B	9			loss
G53	TERT	5	1295113	c.-124C>T			rs1242535815	likely pathogenic
G53	PTEN	10			deletion
G53	PTEN	10	87925512	c.165-1g>C	splicing		rs786203847	likely pathogenic
G53	TP53	17	7675161	c.451C>T	missense	p.Pro151Ser	rs28934874	pathogenic
G53	RB1	13	48465021	c.2237_2241del	frameshift	p.Glu746GlyfsTer3	rs2138344622	pathogenic
G53	NF1	17	31229289	c.2674del	frameshift	p.Ser892AlafsTer10	rs1555614296	pathogenic
G54	TERT	5	1295135	c.-146C>T			rs1561215364	likely pathogenic
G54	IDH1	2	208248388	c.g395A	missense	p.R132H	rs121913500	pathogenic
G54	PIK3CA	7	179234297	c.3140A>g	missense	p.His1047ArG	rs121913279	pathogenic
G54	CIC	19	42294867	c.7224_7227del	frameshift	p.Ser2409ArGfsTer6		no data
G55	TERT	5	1295113	c.-124C>T			rs1242535815	likely pathogenic
G55	IDH1	2	208248388	c.g395A	missense	p.R132H	rs121913500	pathogenic
G56	TERT	5	1295135	c.-146C>T			rs1561215364	likely pathogenic
G56	PTEN	10			deletion
G56	EGFR	7			amplification
G56	EGFR	7	55154017	c.754C>T	missense	p.ArG252Cys	rs775252718	supporting
G56	PIK3CA	7	179199066	c.241g>A	missense	p.Glu81Lys	rs1057519929	pathogenic
G56	SPTA1	1	158645373	c.4009g>C	missense	p.Asp1337His		uncertain
G56	CDKN2A/B	9			loss
G58	PTEN	10			deletion
G58	PTEN	10			splicing			likely pathogenic
G58	CDKN2A/B	9			loss
G59	TERT	5	1295135	c.-146C>T			rs1561215364	likely pathogenic
G59	PTEN	10	87933072	c.313T>A	missense	p.Cys105Ser	rs587782343	pathogenic
G61-62	TP53	17	7674230	c.733g>A	missense	p.Gly245Ser	rs28934575	pathogenic
G61-62	IDH1	2	208248388	c.g395A	missense	p.R132H	rs121913500	pathogenic
G61-62	ATRX	X	77652161	c.4510C>T	nonsense	p.ArG1504Ter	rs2148436217	pathogenic
G61-62	PIK3CB				nonsense
G63	TERT	5	1295113	c.-124C>T			rs1242535815	likely pathogenic
G63	PTEN	10			deletion
G63	PTPN11	12	112450407	c.227A>C	missense	p.Glu76Ala	rs121918465	pathogenic
G63	PIK3R1	5	68293310	c.1126g>A	missense	p.Gly376ArG	rs1057519757	pathogenic
G63	BCOR	X	40054270	c.4805g>T	missense	p.Gly1602Val		pathogenic
G63	CDKN2A/B	9			loss
G64	TERT	5	1295113	c.-124C>T			rs1242535815	likely pathogenic
G64	PTEN	10			deletion
G64	PTPN11	12	112450359	c.179g>T	missense	p.Gly60Val	rs397507509	likely pathogenic
G64	TP53BP1	15	43416393	c.4705g>T	nonsense	p.Glu1569Ter		pathogenic
G65	EGFR	7	55143387	c.323g>A	missense	p.ArG108Lys	rs1057519828	likely pathogenic
G66	EGFR	7			amplification
G66	TERT	5	1295113	c.-124C>T			rs1242535815	likely pathogenic
G67	TERT	5	1295113	c.-124C>T			rs1242535815	likely pathogenic
G67	PTEN	10			deletion
G67	EGFR	7			amplification
G69	TERT	5	1295113	c.-124C>T			rs1242535815	likely pathogenic
G69	PTEN	10			deletion
G69	EGFR	7			amplification
G69	EGFR	7	55165350	c.1793g>T	missense	p.Gly598Val	rs139236063	Uncertain
G69	gATA6	18	22181516	c.1366C>T	missense	p.ArG456Cys	rs387906818	pathogenic
G69	CDKN2A/B	9			loss
G70	TERT	5	1295113	c.-124C>T			rs1242535815	likely pathogenic
G70	PTEN	10			deletion
G70	EGFR	7			amplification
G70	SETD2	3	47124435	c.201del	frameshift	p.Glu67AspfsTer44		no data
G71	PTEN	10			deletion
G71	EGFR	7			amplification
G71	CDKN2A/B	9			loss
G73	TERT	5	1295113	c.-124C>T			rs1242535815	likely pathogenic
G73	PTEN	10			deletion
G73	PTEN	10	87894040	c.95T>g	missense	p.Ile32Ser		pathogenic
G73	TP53	17	7669608	c.1180_*1del	stop loss	p.Ter394_Ter394delTer25		likely pathogenic
G73	CDKN2A/B	9			loss
G74	TERT	5	1295113	c.-124C>T			rs1242535815	likely pathogenic
G74	PTEN	10			deletion
G74	PTEN	10	87931059	c.223del	frameshift	p.His75IlefsTer24		likely pathogenic
G74	TP53	17	7673802	c.818g>A	missense	p.ArG273His	rs28934576	pathogenic
G74	CDKN2A/B	9			loss
G75	TERT		1295113	c.-124C>T			rs1242535815	likely pathogenic
G75	EGFR	7			amplification
G75	NSUN2	5	6600150	c.2080C>T	nonsense	p.Glu694Ter		pathogenic
G75	PIK3C2B	1	204434438	c.3686+1C>T	splicing			likely pathogenic
G76	TERT	5	1295113	c.-124C>T			rs1242535815	likely pathogenic
G76	PTEN	10			deletion
G76	EGFR	7			amplification
G76	PTEN	10	87933061	c.302del	frameshift	p.Ile101ThrfsTer12		likely pathogenic
G77	TERT	5	1295113	c.-124C>T			rs1242535815	likely pathogenic
G77	PTEN	10			deletion
G77	PTEN	10	87952209	c.584_587del	frameshift	p.Phe195SerfsTer3		likely pathogenic
G78	PTEN	10	87925530	c.182A>g	missense	p.His61ArG	rs398123316	likely pathogenic
G80	TERT	5	1295135	c.-146C>T			rs1561215364	likely pathogenic
G80	PTEN	10			deletion
G80	EGFR	7			amplification
G81	PTEN	10			deletion
G81	RB1	13	48307340	c.198dup	frameshift	p.Pro67ThrfsTer43		likely pathogenic
G82	TERT	5	1295135	c.-146C>T			rs1561215364	likely pathogenic
G83	TERT	5	1295113	c.-124C>T			rs1242535815	likely pathogenic
G83	PTEN	10			deletion
G83	EGFR	7			amplification
G83	PTEN	10	87933147	c.388C>T	stop codon	p.ArG130Ter	rs121909224	pathogenic
G83	TP53	17	7674256	c.707A>g	missense	p.Tyr236Cys	rs730882026	uncertain
G84	TP53	17	7675139	c.473g>A	missense	p.ArG158His	rs587782144	pathogenic
G84	ATRX	x	77634659	c.4744del	frameshift	p.Thr1582GlnfsTer24		likely pathogenic
G84	CDKN2A/B	9			loss
G85	TP53	17	7674291	c.673-1g>T	splicing		rs878854073	pathogenic
G85	IDH1	2	208248388	c.g395A	missense	p.R132H	rs121913500	pathogenic
G85	ATRX	x	77558681	c.6492g>C	missense	p.ArG2164Ser	rs2147946809	pathogenic
G86	ATM	11	108289015	c.4148C>A	nonsense	p.Ser1383Ter	rs141087784	pathogenic
G87	idh 2	15	90088605	c.516g>C	missense	p.ArG172Ser	rs1057519736	pathogenic
G87	atrx	x	77652123	c.4548del	frameshift	p.Lys1516AsnfsTer2
G88	TERT	5	1295113	c.-124C>T			rs1242535815	likely pathogenic
G88	PTEN	10			deletion
G88	TP53	17	7673803	c.817C>T	missense	p.ArG273Cys	rs121913343	pathogenic
G88	RB1	13	48465368	c.2489g>A	missense	p.ArG830Lys		uncertain
G88	PIK3CG	7	106868238	c.677g>A	missense	p.ArG226His	rs1490061702	Uncertain
G88	CDKN2A/B	9			loss
G89	SDHA	5	228279	c.716del	frameshift	p.Ile239LysfsTer9		likely pathogenic
G90	IDH1	2	208248388	c.g395A	missense	p.R132H	rs121913500	pathogenic
G90	TP53	17	7674241	c.722C>T	missense	p.Ser241Phe	rs28934573	pathogenic
G91	TERT	5	1295135	c.-146C>T			rs1561215364	likely pathogenic
G91	PTEN	10			deletion
G91	PIK3CB	3	138734690	c.916C>T	nonsense	p.ArG306Ter	rs1461713437	Uncertain
G91	CDKN2A/B	9			loss
G92	TERT	5	1295135	c.-146C>T			rs1561215364	likely pathogenic
G92	PTEN	10			deletion
G92	TP53	17	7673824	c.796g>A	missense	p.Gly266ArG	rs1057519990	pathogenic
G92	CDKN2A/B	9			loss
G92а	PTEN	10	87957973	c.755A>g	missense	p.Asp252Gly	rs121909239	pathogenic
G93	TERT	5	1295113	c.-124C>T			rs1242535815	likely pathogenic
G93	NF1	17	31182516	c.739g>T	nonsense	p.Glu247Ter	rs2143784954	pathogenic
G95	TERT	5	1295113	c.-124C>T			rs1242535815	likely pathogenic
G96	TERT	5	1295135	c.-146C>T			rs1561215364	likely pathogenic
G97	IDH1	2	208248388	c.g395A	missense	p.R132H	rs121913500	pathogenic
G98	TP53	17	7675142	c.470T>A	missense	p.Val157Asp	rs1131691023	pathogenic
G98	IDH1	2	208248388	c.g395A	missense	p.R132H	rs121913500	pathogenic
G99	TERT
G99	RB1	13	48373428	c.1154_1157del	nonsense	p.Leu385Ter	rs878853947	pathogenic
G99	TP53	17	7676273	c.97-1g>A	splicing		rs1597375294	pathogenic
G99	NF1	17	31233152	c.3647g>A	missense	p.Gly1216Asp	rs2151435683	pathogenic
G100	TP53	17	7673579	c.949C>T	nonsense	p.Gln317Ter	rs764735889	pathogenic
G103	IDH1	2	208248388	c.g395A	missense	p.R132H	rs121913500	pathogenic
F1	PTEN	10			splicing	80_164+280del365		likely pathogenic
F1	CHEK1	11	125644203	c.1036C>T	missense	Q346*	rs199535573	likely pathogenic
F1	TERT	5	1295113	c.-124C>T			rs1242535815	likely pathogenic
F1	CDKN2A/B	9			deletion
F1	MTAP	9			loss
F2	PDgFRA	4			amplification
F2	CDK4	12			amplification
F2	TP53	17	7675234	c.378C>A	nonsense	Y126*		pathogenic
F3	EGFR	7			amplification
F3	PDgFRA	4	54267397	c.868T>C	missense	C290R		pathogenic
F3	ATRX					L374fs*7
F3	SETD2	3	47116717	c.4492C>T	missense	Q1498*	rs1012111652	pathogenic
F3	TP53	17	7673802 7673803	c.818g>A c.817C>T	missense	R273H R273C	rs28934576 rs121913343	pathogenic
F4	PTEN	10	87933204	c.445C>T	missense	p.Gln149Ter	rs1060500122	pathogenic
F4	TERT	5	1295113	c.-124C>T			rs1242535815	likely pathogenic
F4	NF1	17	31206257	c.1278g>A	missense	p.Trp426Ter	rs1131691085	pathogenic
F5	MDM2	12			amplification
F5	RB1				frameshift	G617fs*6		likely pathogenic
F5	TERT	5	1295135	c.-146C>T			rs1561215364	likely pathogenic
F6	H3F3A	1	226064434	c.83A>T	missense	p.Lys28Met	rs1057519903	likely pathogenic
F6	TP53	17	7675088	c.407g>A	missense	p.ArG136His	rs28934578	pathogenic
F7	PIK3CA R88Q	3	179199088	c.263g>A	missense	R88Q	rs121913287	pathogenic
F7	H3F3A K28M	1	226064434	c.83A>T	missense	K28M	rs1057519903	likely pathogenic
F7	CBL Q367P	11	119278170	c.1100A>C	missense	Q367P	rs267606704	pathogenic
F8	EGFR	7			amplification
F8	PTEN	10	87952134	c.509g>C	missense	S170T		uncertain
F8	CDKN2A/B	9			loss
F8	MTAP	9			loss
F8	TERT	5	1295113	c.-124C>T			rs1242535815	likely pathogenic
F9	NF1				nonsense	I275fs*14		pathogenic
F9	PTEN			1027-2A>g	splicing			likely pathogenic
F9	MUTYH	1	45332803	c.494A>g	missense	Y165C	rs34612342	pathogenic
F9	TERT	5	1295113	c.-124C>T			rs1242535815	likely pathogenic
F10	PTEN	10	87933234	c.475A>g	missense	R159G	rs786202688	likely pathogenic
F11	IDH1	2	208248388	c.g395A	missense	p.R132H	rs121913500	pathogenic
F11	TP53	17	7673776	c.844C>T	missense	R282W	rs28934574	pathogenic
F12	NF1					S340fs*12
F12	PTEN	10			deletion
F12	TERT	5	1295113	c.-124C>T			rs1242535815	likely pathogenic
F13	TRIM33-NTRK2							pathogenic
F14	EGFR	7	55154129	c.866C>T	missense	p.Ala289Val	rs149840192	likely pathogenic
F14	PTEN				nonsense	L146fs*1		likely pathogenic
F14	CDKN2A/B	9			loss
F14	MTAP	9			loss
F14	TERT	5	1295113	c.-124C>T			rs1242535815	likely pathogenic
F15	IDH1	2	208248388	c.g395A	missense	p.R132H	rs121913500	pathogenic
F15	PIK3CA	3	179234297	c.3140A>T	missense	p.His1047Leu	rs121913279	pathogenic
F17	PIK3R1 del2	7	55174015	c.2156g>C	missense	S565_L573del	rs121913428	pathogenic
F17	PIK3R1 del3	12			amplification	S565_L573del
F16	PIK3R1					S565_L573del		likely pathogenic
F17	TERT	5	1295113	c.-124C>T			rs1242535815	likely pathogenic
F17	TP53	17	7675143	c.469g>T	missense	p.Val157Phe	rs121912654	pathogenic
F18	EGFR	7	55154129	c.866C>T	missense	p.Ala289Val	rs149840192	likely pathogenic
F18	TP53	17	7675190	c.422g>A	missense	p.Cys141Tyr	rs587781288	pathogenic
F19	TP53	17	7675139	c.473g>A	missense	p.ArG158His	rs587782144	pathogenic
F19	ATRX				frameshift	G572fs*3		pathogenic
F20	EGFR	7	55191831	c.2582T>A	missense	p.Leu861Gln	rs121913444	pathogenic
F20	EGFR	7	55154129	c.866C>A	missense	p.Ala289Asp	rs149840192	likely pathogenic
F20	PTEN	10	87957852	c.635-1g>T	non coding		rs876661024	Pathogenic
F20	TERT	5	1295113	c.-124C>T			rs1242535815	likely pathogenic
F20	CDKN2A/B	9			loss
F20	MTAP	9			loss
F21	NF1	17			dup exons 3-25			likely pathogenic
F21	TP53	17	7674262	c.701A>g	missense	p.Tyr234Cys	rs587780073	likely pathogenic
F21	RB1	13		1422-1g>T	splicing
F22	NF1	17				T467fs*3
F22	TERT	5	1295113	c.-124C>T			rs1242535815	likely pathogenic
F22	CDKN2A/B	9			loss
F22	MTAP	9			loss
F23	PTEN	10	87957915	c.697C>T	missense	p.ArG233Ter	rs121909219	pathogenic
F23	TP53	17		988_993+4delCTTCAggTAC	splicing
F23	CDKN2A/B	9			loss
F23	DAXX			2163+2T>g	splicing
F24	EGFR				amp, EGFRvIII
F24	TERT	5	1295113	c.-124C>T			rs1242535815	likely pathogenic
F25	IDH1	2	208248388	c.g395A	missense	p.R132H	rs121913500	pathogenic
F25	ATRX	x	77557509	4957-1g>C	splicing	p.Leu2214Ter		likely pathogenic
F25	TP53	17	7674221	c.742C>T	missense	p.ArG248Trp	rs121912651	pathogenic
F26	EGFR				amp, EGFRvIII
F26	TERT	5	1295113	c.-124C>T			rs1242535815	likely pathogenic
F26	CDKN2A/B	9			loss
F26	MTAP	9			loss
F27	IDH1	2	208248388	c.g395A	missense	p.R132H	rs121913500	pathogenic
F27	TP53	17	7674872	c.659A>g	missense	p.Tyr220Cys	rs121912666	pathogenic
F27	ATRX					Y204fs*1		likely pathogenic
F27	CDKN2A/B	9			loss
F27	MTAP	9			loss
F28	TP53	17	7673776	c.844C>T	missense	p.ArG282Trp	rs28934574	pathogenic
F28	RB1			607+1g>T	splicing
F28	TERT	5	1295113	c.-124C>T			rs1242535815	likely pathogenic
F29	EGFR	7	55155911	c.971g>T	missense	p.ArG324Leu	rs758748662	likely pathogenic
F29	PTEN					N184fs*5		likely pathogenic
F29	TSC1	9	132902640	c.2356C>T	nonsense	p.ArG786Ter	rs118203682	pathogenic
F29	TERT	5	1295113	c.-124C>T			rs1242535815	likely pathogenic
F30	PIK3CA	3	179203760	c.1030g>A	missense	p.Val344Met	rs1057519942	pathogenic
F30	FgFR1	8	38417331	c.1638C>A	missense	p.Asn546Lys	rs779707422	pathogenic
F30	NRAS g12D	1	114716126	c.35g>A	missense	p.Gly12Asp	rs121913237	pathogenic
F30	CDKN2A/B	9			loss
F30	MTAP	9			loss
F30	PTPN11	12	112489096	c.1520C>A	missense	p.Thr507Lys	rs886039463	pathogenic
F30	TERT	5	1295113	c.-124C>T			rs1242535815	likely pathogenic
F31	NF1				loss exons 51-58
F31	PTEN	10	87864540	c.71A>T	missense	p.Asp24Val	rs797044910	likely pathogenic
F31	CDKN2A/B	9			loss
F31	TERT	5	1295113	c.-124C>T			rs1242535815	likely pathogenic
F32	EGFR				amp, EGFRvIII
F32	CDKN2A/B	9			loss
F32	NOTCH2	1	119950834	c.2369A>g	missense	p.Tyr790Cys	rs782522898	pathogenic
F32	TERT	5	1295135	c.-146C>T			rs1561215364	likely pathogenic
F33	TERT	5	1295113	c.-124C>T			rs1242535815	likely pathogenic
F34	EGFR	7	55154129	c.866C>T	missense	p.Ala289Val	rs149840192	likely pathogenic
F34	PTEN	10	87864512	c.43A>T	nonsense	p.ArG15Ter	rs2132145750	pathogenic
F34	PIK3R1					L380fs*16
F34	CDKN2A/B	9			loss
F34	MTAP	9			loss exons 5-8
F34	TERT	5	1295113	c.-124C>T			rs1242535815	likely pathogenic
F35	KIT amp	4			amplification
F35	CDKN2A/B	9			loss
F35	MTAP	9			loss
F35	MYCN	2			amplification
F35	BCOR					A603fs*66
F35	TERT	5	1295113	c.-124C>T			rs1242535815	likely pathogenic
F36	IDH1	2	208248388	c.g395A	missense	p.R132H	rs121913500	pathogenic
F36	TERT	5	1295113	c.-124C>T			rs1242535815	likely pathogenic
F37	EGFR	7	55152581	c.664C>T	missense	p.ArG222Cys	rs1785212573	likely pathogenic
F37	CDKN2A/B	9			loss
F37	MTAP	9			loss
F37	gATA3	10	8073795	c.1107g>T	missense	p.Met369Ile		pathogenic
F37	TERT	5	1295135	c.-146C>T			rs1561215364	likely pathogenic
F38	IDH1	2	208248388	c.g395A	missense	p.R132H	rs121913500	pathogenic
F38	PIK3CA	3	179218294	c.1624g>A	missense	p.Glu542Lys	rs121913273	pathogenic
F38	ATRX	x	77663494	c.4008C>A	nonsense	p.Tyr1336Ter		likely pathogenic
F38	TP53	17	7673806	c.814g>A	missense	p.Val272Met	rs121912657	pathogenic
F39	ATM			901+1g>A	splicing			likely pathogenic
F39	CDK4	12			amplification
F39	PTEN	10	87933139	c.380g>A	missense	p.Gly127Glu	rs398123322	likely pathogenic
F39	ATR			6078+1g>A	splicing			likely pathogenic
